# Supplementary material for: In Vivo Serotonin 5-HT2A Receptor Availability and Its Relationship with Aggression Traits in Healthy Individuals: A Positron Emission Tomography Study with C-11 MDL100907
Source: Int J Mol Sci. 2023 Oct 28;24(21):15697. doi: 10.3390/ijms242115697 (PMC10647245; doi:10.3390/ijms242115697)
Supplement: Supplementary file 1 [file ijms-24-15697-s001.zip]

Archive with 1 entries (1 files):
- ijms-2685990-supplementary.pdf
